# Supplementary material for: Actin-microtubule interplay coordinates spindle assembly in human oocytes
Source: Nat Commun. 2019 Oct 11;10:4651. doi: 10.1038/s41467-019-12674-9 (PMC6789129; doi:10.1038/s41467-019-12674-9)
Supplement: Supplementary file 15 — Source Data [file 41467_2019_12674_MOESM15_ESM.xlsx]

## Sheet: Figure 3b
Figure 3b
		Control	Taxol
	spindle length (µm)	10.6	27
		11.1	26.5
		9.6	23.1
		16.5	27.2
		14	26.4
		12.5	27.4
		14.4
		13.9
		14.2
		16.2
		12.4
	Mean	13.2182	26.2667

## Sheet: Figure 3d
Figure 3d
	Untreated	Nocodazole		0 = bipolar
	0	1		1 = multipolar
	1	1
	1	1
	0	1
	0	1
	0	1
	0	1
	0	1
	0	1
	0	1
	0	1
	0	1
	0	1
bipolar abs.	11	0
bipolar %	84.6154	0
multipolar abs.	2	13
multipolar %	15.3846	100
total	13	13

## Sheet: Figure 3e
Figure 3e
		Nocodazole
	Number of y-tubulin accumulations	10
		19
		20
		13
		12
		14
		5
		12
		9
	Mean	12.6667

## Sheet: Figure 3g
Figure 3g
Figure 3g
		Nocodazole	Noc + Tax	Mon + Tax
	multipolar spindle length (µm)	10.225	21.2698	11.9323
		9.5594	27.5689	22.2858
		8.686	19.3796	25.5824
		7.5048	22.6029	17.2386
		12.1755
		11.5722
		5.5462
		8.2855
		8.5561
	Mean	9.12341	22.7053	19.2598

## Sheet: Figure 4d
Figure 4d
	Untreated	Lat-B 1µM (*)	Lat-B 2.5µM (*)	Lat-B 5µM (*)	Lat-B all (*)	Cyto-D 5µg/ml (*)	Cyto-D 10µg/ml (*)	Cyto-D all (*)		Legend
	A	A (5')	M (10')	M (10')	A (5')	M (25')	M (60')	M (25')		A = aligned chromosomes
	M	A (5')	A (25')	M (10')	A (5')	A (60')	M (60')	A (60')		M = misaligned chromosomes
	M	A (10')	A (25')	M (10')	A (10')	M (60')		M (60')		* Incubation times (min) in parentheses
	A	M (10')		M (10')	M (10')	A (60')		A (60')
	A	M (60')		M (10')	M (25')			M (60')
	A	M (60')		M (10')	M (60')			M (60')		Criteria for "misaligned"
	M	M (25')		M (5')	M (60')					1) > 2 chromosomes outside metaphase plate
	A				M (10')					2) chromosomes at poles
	A				A (25')					3) multipolar spindle
	M				A (25')
	A				M (10')
	A				M (10')
	A				M (10')
	M				M (10')
	M				M (10')
	A				M (10')
	A				M (5')
	A
aligned abs.	12	3	2	0	5	2	0	2
aligned %	66.6667	42.8571	66.6667	0	29.4118	50	0	33.3333
misaligned abs.	6	4	1	7	12	2	2	4
misaligned %	33.3333	57.1429	33.3333	100	70.5882	50	100	66.6667
total	18	7	3	7	17	4	2	6

## Sheet: Figure 5a, 5c
Figure 5a/5c
	Control	Lat-B (1µM)
	R	NR		R = recovered
	R	NR		NR = not recovered
	R	R
	R	NR
	R	NR
	R	NR
	NR	R
	NR	R
	R	NR
	R	NR
	R	R
	R	R
	R	NR
	R	R
	R	R
	R	R
	R	R
	R	R
	R
	R
recovered abs.	18	10
recovered %	90	55.5556
not recovered abs.	2	8
not recovered %	10	44.4444
total	20	18

## Sheet: Supplementary Figure 7b
Supplementary Figure 7b
		Control	Cold (6')	Cold (10')	Cold (15')	Cold (all)
	spindle length (µm)	10.6	11.1	8.48	10.6	11.1
		11.1	11.6	9.37		11.6
		9.6				8.48
		16.5				9.37
		14				10.6
		12.5
		14.4
		13.9
		14.2
		16.2
		12.4
	Mean	13.2182	11.35	8.925	10.6	10.23
